# Supplementary material for: Development of an Adaptable Qualification Test Set for Personnel Involved in Visual Inspection Procedures of Parenteral Drug Products Manufactured Under Good Manufacturing Practice Conditions in Hospital Pharmacy Compounding Facilities
Source: Pharmaceutics. 2025 Jan 7;17(1):74. doi: 10.3390/pharmaceutics17010074 (PMC11768810; doi:10.3390/pharmaceutics17010074)
Supplement: Supplementary file 1 [file pharmaceutics-17-00074-s001.zip]

Archive with 1 entries (1 files):
- pharmaceutics-3398091-supplementary.pdf
